# Supplementary material for: Unraveling the Genomic Association for Milk Production Traits and Signatures of Selection of Cattle in a Harsh Tropical Environment
Source: Biology (Basel). 2023 Dec 2;12(12):1483. doi: 10.3390/biology12121483 (PMC10740459; doi:10.3390/biology12121483)
Supplement: Supplementary file 1 [file biology-12-01483-s001.zip]

Archive with 1 entries (1 files):
- biology-2655873-supplementary.pdf
